# Supplementary material for: Global pannexin 1 deletion increases tumor‐infiltrating lymphocytes in the BRAF/Pten mouse melanoma model
Source: Mol Oncol. 2024 Feb 7;18(4):969–87. doi: 10.1002/1878-0261.13596 (PMC10994229; doi:10.1002/1878-0261.13596)
Supplement: Supplementary file 1 — Fig. S1. PANX1 mRNA expression is similar between patients with and without co‐occurrence of BRAF(V600E) /Pten (homozygous deletion). (A) Analysis of Skin Cutaneous Melanoma TCGA PanCancer data shows a low proportion (~ 5.0%) of patients have co‐occurrence of the BRAF(V600E) and homozygous deletion of PTEN. (B) Both cohorts of patients exhibit similar levels (p = 0.4970) of PANX1 mRNA expression. Similar (C) overall and (D) progression‐free survival curves exist between patients with (red line; n = 144) or without (blue line; n = 19) co‐occurrence of BRAF(V600E) mutation/Pten (deep deletion). Data in graphs were exported from cBioPortal (as of Jan/12/2021)(49, 50). RNASeqV2 data (Batch normalized from Illumina HiSeq) is derived from TCGA PanCancer Atlas datasets, processed, and normalized using RSEM. Bar and error graphs stand for the geometric mean with 95% CI, and individual patient expression data is depicted with symbols. A two‐tailed unpaired t‐test with Welch's correction was used to compare the means of log2(mRNA PANX1 expression), and a log‐rank test was used to determine statistical significance (p < 0.05) in the Kaplan‐Meyer curves. [file MOL2-18-969-s001.zip]

Archive with 1 entries (1 files):
- mol213596-sup-0001-FigureS1.eps
